# Supplementary material for: Phytochemical Composition, Antibacterial, Antioxidant and Antidiabetic Potentials of Cydonia oblonga Bark
Source: Molecules. 2022 Sep 26;27(19):6360. doi: 10.3390/molecules27196360 (PMC9571850; doi:10.3390/molecules27196360)
Supplement: Supplementary file 1 [file molecules-27-06360-s001.zip]

Archive with 1 entries (1 files):
- molecules-1931123-supplementary.pdf
